# Supplementary material for: Effects of exercise on cardiac structure and function in patients with type 2 diabetes: a narrative review of prospective imaging studies
Source: Int J Cardiovasc Imaging. 2025 Jul 19;41(10):1851–64. doi: 10.1007/s10554-025-03457-z (PMC12491076; doi:10.1007/s10554-025-03457-z)
Supplement: Supplementary file 3 — Supplementary Material 3 [file 10554_2025_3457_MOESM3_ESM.xlsx]

## Sheet: Sheet1
TESTEX scale	Criterion
	1	2	3	4	5	6	7	8	9	10	11	12
	Eligibility	Randomization	Allocation after assessments	No baseline differences in condition severity and primary outcomes	Assessor blinding	Adherence >85%, attendance, adverse events	ITT analysis	Between group statistics for primary and at least 1 secondary outcome	Point estimates and measures of variability reported	PA monitoring in control groups	Exercise load titration	Exercise volume and energy expenditure can be calculated	Total (out of 15)
McGavock 2004	1	0	0	1	0	1	0	0	0	0	1	1	5
Van Ryckeghem 2022	1	0	1	1	0	1	0	1	0	0	1	1	7
Brassard 2007	1	1	1	1	0	0	0	0	0	0	0	0	4
Loimaala 2007	1	0	1	0	1	0	0	1	0	0	1	1	6
Hordern 2014 & Hare 2011	1	1	0	0	1	0	1	2	0	1	0	0	7
Schrauwen-Hinderling 2011	1	0	0	0	0	0	0	0	0	0	0	1	2
Schmidt 2013	0	0	0	1	0	0	1	2	0	1	0	0	5
Gulsin 2020	1	1	0	1	1	0	0	1	1	0	1	0	7
Wilson 2019	1	0	1	1	1	1	0	2	0	0	1	0	8
Suryanegara 2019	1	1	0	1	0	0	0	2	0	0	1	1	7
Cassidy 2016	1	1	1	1	1	1	0	2	0	1	1	1	11
Heiskanen 2017	1	0	1	1	1	1	1	2	0	0	0	1	9
Sacre 2014	1	0	0	1	0	0	0	2	1	1	1	0	7
Hollekim-Strand 2014 & 2016	1	0	0	0	1	1	0	2	1	1	1	1	9
Cugusi 2015	1	0	0	0	0	2	0	0	0	1	0	1	5
Jonker 2013	1	0	0	0	0	0	0	0	0	0	0	0	1
Criterion 6 - maximum 3 points, criterion 8 - maximum 2 points;												Average:	6.25
adherence - number of withdrawals in both groups
attendance - number of completed sessions in study finishers without withdrawals
REFERENCE:
https://pubmed.ncbi.nlm.nih.gov/25734864/
Validation of a new tool for the assessment of study quality and reporting in exercise training studies: TESTEX
